# Supplementary material for: Activity, Template Preference, and Compatibility of Components of RNA Replicase of Eastern Equine Encephalitis Virus
Source: J Virol. 2022 Dec 19;97(1):e01368-22. doi: 10.1128/jvi.01368-22 (PMC9888243; doi:10.1128/jvi.01368-22)
Supplement: Supplemental file 2 — Raw data, measurements of reporter activities. Download jvi.01368-22-s0007.xlsx, XLSX file, 0.02 MB [file jvi.01368-22-s0007.xlsx]

## Sheet: Figure 1
B	Fluc			GAA			Gluc			GAA
SINV	3548798	3214922	3201910	9590	7346	8462	3301530	3262112	3658110	339	267	274
BFV	135424	67810	101768	5249	2377	2121	264193	66113	147217	332	193	166
EILV	9716	6984	7440	6004	2453	3491	24732	26860	83390	538	313	249
VEEV	20841	19496	18926	2457	3579	5794	1146870	1326246	1465832	498	193	173
EEEV	2086165	1809950	1957636	3114	3496	2950	11047709	13989190	16553505	1352	292	252
CHIKV	987349	729757	770642	2674	3007	2213	3154777	2970863	3132776	596	224	147
ONNV	26358	22037	29273	2513	3218	2830	72300	101770	118392	208	126	115
RRV	830167	1066457	818503	1293	1076	998	1563794	2462564	1384325	224	124	158
MAYV	2008474	1482761	1679977	2384	2116	2632	693048	715363	1010627	186	163	150
SFV	3706124	3808548	10941539	9806	5571	5316	480738	460386	939864	479	322	337
C	Fluc			GAA			Gluc			GAA
VEEV	183605	165248	187812	6954	7734	6999	196000000	159000000	194000000	3975	5079	4096		U2OS
EEEV	11666052	11354638	13336222	20522	24215	20015	1220000000	1040000000	1280000000	45514	53996	32487
CHIKV	2942851	4067327	4120608	8214	8552	6993	275000000	347000000	304000000	2690	2406	2028
	Fluc			GAA			Gluc			GAA
VEEV	786188	904174	734843	97719	106514	121755	1120000000	1180000000	1110000000	29692	32356	21419		KO
EEEV	37175332	43434716	54899172	283034	269711	238403	7800000000	8090000000	8710000000	529540	769837	458551
CHIKV	56480	61595	59199	47946	38964	34148	1654590	1841230	1822045	7950	7831	2920

## Sheet: Figure 2
A	Fluc			GAA			Gluc			GAA
SINV	155617	378643	278683	9563	14776	16252	15902	50821	36043	605	760	785
BFV	388078	383682	314022	5724	4540	6578	275649	256454	202276	531	381	768
EILV	1525	1100	1566	799	1399	1342	830	447	700	478	570	694
VEEV	12142	9800	15184	2306	2347	1931	359324	422443	502456	1116	499	303
EEEV	3634399	3176987	5043115	8386	4672	2997	33041878	41501420	44365960	3024	379	342
CHIKV	2430099	2713763	1707540	7381	8465	6195	1736411	2671854	1717043	1098	378	427
ONNV	52793	62727	58670	11848	7416	4428	22517	27381	32721	657	477	368
RRV	3683630	4455061	3803445	24665	14498	5899	1988038	3118560	3218341	1337	856	662
MAYV	326141	245644	429901	21571	9457	3072	62607	69193	197462	828	693	373
SFV	6422513	11605925	4289178	6868	5111	309	503549	1464610	731868	644	545	271
B	Fluc			GAA			Gluc			GAA
SINV	252071	150168	160230	4572	8341	9802	19980084	12632751	15197292	1022	445	541
BFV	241965	152899	138376	2533	3343	5127	13877049	9422508	8520945	752	3175	383
EILV	443	656	3082	488	556	513	528	1342	1154	405	327	252
VEEV	3145972	2060060	1680015	4309	4306	3578	63409776	64359512	51999816	4934	532	350
EEEV	16777954	8214842	7194580	11080	14418	12504	125768696	103716152	107961824	9312	2234	1963
CHIKV	74296	37384	51974	3753	3638	4352	1349329	803011	1088495	3703	526	690
ONNV	6188	8182	9402	4359	3333	2512	84993	106307	219817	673	712	1432
RRV	4706	5891	6209	956	647	931	134620	198719	228143	1224	438	263
MAYV	15622	12957	7927	1559	2926	1888	158605	155626	135190	597	706	504
SFV	16360	20064	22644	3137	4154	4099	70946	102017	147623	794	1094	1039

## Sheet: Figure 3
B	Fluc			GAA			Gluc			GAA
EEEV1C	2086165	1809950	1957636	3114	3496	2950	11047709	13989190	16553505	1352	292	252
EEEV2C	2088243	2024889	1942485	1589	2159	1394	12843600	13230394	13847090	1664	592	296
C	Fluc			GAA			Gluc			GAA
1:10	264604	382412	362360	5033	5108	5532	7885227	8213045	8149638	2496	2337	1615
2:10	296003	510546	598064	5033	5108	5532	7184994	11240326	11902734	2496	2337	1615
4:10	550229	997750	811106	5033	5108	5532	14463017	19080162	13567199	2496	2337	1615
6:10	810828	1520600	1072210	5033	5108	5532	17415444	26746130	18431604	2496	2337	1615
8:10	698520	1039991	1644106	5033	5108	5532	14524542	15868991	26758026	2496	2337	1615
1:1	1635587	3131466	2096601	5033	5108	5532	16349735	31055772	23702316	2496	2337	1615
2:1	2203951	1814211	2208167	5033	5108	5532	20063082	20112068	19701426	2496	2337	1615
4:1	1576373	1698477	1093823	5033	5108	5532	10960922	12291773	7735252	2496	2337	1615
6:1	434465	345365	747802	5033	5108	5532	3259060	2085105	6057120	2496	2337	1615
8:1	264549	336459	437402	5033	5108	5532	2191810	2415784	3424134	2496	2337	1615
D	Fluc			GAA			Gluc			GAA
1:10	2305875	4165642	3440265	2835	2518	4122	9209570	19161460	17750316	2067	884	741
2:10	2193163	4567895	5729708	2835	2518	4122	11967010	24781636	29086618	2067	884	741
4:10	2435705	3060813	2519136	2835	2518	4122	15731719	21812232	17731706	2067	884	741
6:10	2027563	3050482	3499304	2835	2518	4122	15056351	23672806	28445376	2067	884	741
8:10	1503325	1942634	2518368	2835	2518	4122	13461942	18951604	22262188	2067	884	741
1:1	1909608	1932297	2405825	2835	2518	4122	17447712	16845340	20328754	2067	884	741
2:1	763276	1592221	2237330	2835	2518	4122	10612229	20393448	36094656	2067	884	741
4:1	146523	236592	346440	2835	2518	4122	1981040	3578747	4059537	2067	884	741
6:1	35021	29094	48023	2835	2518	4122	723090	1029213	1481603	2067	884	741
8:1	1948	6454	8601	2835	2518	4122	16176	176568	244820	2067	884	741
E	MFI			GFP positive cells (%)
1:10	72280	60951	68597	11.253	9.507	11.01
2:10	90034	80367	78714	10.233	14.007	13.497
4:10	97352	85767	87391	16.96	14.123	15.47
6:10	88899	85839	93420	14.63	16.597	14.853
8:10	86991	89629	88650	17.047	18.42	16.787
1:1	91985	95759	81257	15.46	19.19	12.673
2:1	80679	79835	80348	15.813	15.21	13.51
4:1	59909	67871	75438	6.92	10.933	7.307
6:1	66492	62522	62146	4.99	7.2	4.093
8:1	79060	57638	59075	2.277	3.53	2.623
	MFI			GFP positive cells (%)
1:10	78660	77094	75420	11.683	7.843	8.233
2:10	79663	80940	82846	11.22	13.043	9.17
4:10	81587	79457	90695	13.477	11.453	11.577
6:10	83230	86525	85994	14.68	13.404	12.533
8:10	84872	79742	89371	13.027	13.717	13.96
1:1	84413	91419	82980	15.893	16.2	14.387
2:1	82177	82158	77898	12.793	11.51	13.007
4:1	68231	75879	62910	7.7	9.49	4.83
6:1	60830	61237	47181	3.407	4.627	2.253
8:1	55208	51549	39413	1.593	3.74	1.23

## Sheet: Figure 4
B	Fluc			GAA			Gluc			GAA
EEEV 1C	53627416	44712628	60295476	364947	384974	427768	9780000000	9700000000	7300000000	272180	308195	398362
EEEV 2C	65473964	68826544	76042200	364947	384974	427768	7790000000	8590000000	5300000000	272180	308195	398362
EEEV 3C	363151	251552	241418	364947	384974	427768	440000000	332000000	355000000	272180	308195	398362
C							Gluc			GAA
2:10							14145526	18345494	13597165	300653	292695	172569
5:10							140000000	96125792	90674584	300653	292695	172569
1:1							132000000	162000000	243000000	300653	292695	172569
2:1							167000000	203000000	348000000	300653	292695	172569
5:1							24773804	37898384	80526264	300653	292695	172569
D	ZsG positive cells (%)			MFI
EEEV 1C	19.997	21.75	20.013	96318	93121	94483
EEEV 2C	25.467	25.997	25	93724	93641	93457
EEEV 3C	5.78	4.98	5.383	19623	18769	19918
E	ZsG positive cells (%)			MFI
2:10	1.113	0.717	1.387	13487	9456	10615
5:10	4.173	2.793	2.553	14199	11891	14228
1:1	5.83	4.097	3.307	18509	14746	15200
2:1	6.583	5.243	4.777	19444	18253	16980
5:1	3.06	2.81	2.723	15939	15562	16075

## Sheet: Figure 5
A
SINV	283453	215129	234907				3591	3447	3718				452787	416865	403337				271	256	265
BFV	5580	5358	5440				2569	2350	1918				1748	1154	738				437	317	252
EILV	15420	14333	17922				1049	1218	1335				33798	30448	45504				668	531	593
VEEV	2493428	2643210	2971375				1739	1420	1513				5928912	6682559	7798742				1153	376	372
EEEV	2904306	3544141	4459827	4668144	3646570	4814723	3809	4048	3372	9296	7880	6749	12843600	13230394	13847090	59787572	41799168	55193148	1361	525	715	1142	922	1046
CHIKV	4903	4196	5330				2127	2388	1637				2062	2300	3460				519	279	198
ONNV	6371	5236	14816				2226	1759	4528				4281	3144	11269				337	283	306
RRV	8726	24783	9174				2298	1789	2844				31332	125846	44275				267	327	288
MAYV	63241	50391	90398				2397	2526	2815				178050	192649	352327				295	279	309
SFV	590057	504177	742254				2774	1807	3234				1028861	1038132	1627746				412	322	372
B	Fluc						GAA						Gluc						GAA
SINV	14874	8942	11086				8466	8212	8142				108236	70862	98757				266	394	207
BFV	6805	5649	5954				4073	3645	2636				594	470	497				260	189	315
EILV	2333	1444	2862				1429	1482	1271				3117	2626	4887				773	810	741
VEEV	307078	232375	295602				1687	1573	3063				5891155	6265072	9504993				930	262	218
EEEV	66096	93126	90638	52995	40194	46794	2091	1781	1861	4518	3137	3053	5218595	6706867	9226842	6647687	4883974	5254800	1011	322	346	777	632	520
CHIKV	4311	4750	5442				3201	4085	3933				610	957	1207				339	204	222
ONNV	5178	4968	5462				4375	3606	3584				622	600	484				255	228	227
RRV	5597	4799	5669				13259	5970	13823				540	475	969				465	262	413
MAYV	7845	14956	7225				4687	3961	4382				29197	155513	49516				177	202	137
SFV	3079	2772	2296				6859	7520	6388				4763	7689	1829				284	351	275
C	Fluc						GAA						Gluc						GAA
SINV	21612	27565	22364				9296	7880	6749				3019	6988	3651				1142	922	1046
BFV	217866	130967	107584				9296	7880	6749				1483137	1042806	905430				1142	922	1046
EILV	1490	953	1069				9296	7880	6749				941	555	818				1142	922	1046
VEEV	4792	4100	4951				9296	7880	6749				92478	103963	138057				1142	922	1046
EEEV	2904306	3544141	4459827	4668144	3646570	4814723	3809	4048	3372	9296	7880	6749	12843600	13230394	13847090	59787572	41799168	55193148	1361	525	715	1142	922	1046
CHIKV	331393	312482	200924				9296	7880	6749				5529659	5022992	3211663				1142	922	1046
ONNV	16759	19410	24925				9296	7880	6749				57002	137112	144811				1142	922	1046
RRV	2619360	2098402	1517372				9296	7880	6749				12653285	9255195	7126806				1142	922	1046
MAYV	20497	14012	16509				9296	7880	6749				33317	22684	25571				1142	922	1046
SFV	212522	184998	243583				9296	7880	6749				1927858	1790762	2568417				1142	922	1046
D	Fluc						GAA						Gluc						GAA
SINV	31263	21723	20557				4518	3137	3053				493134	258608	288173				777	632	520
BFV	13379	13830	14085				4518	3137	3053				68754	88880	101017				777	632	520
EILV	1376	1504	1007				4518	3137	3053				1761	2401	1675				777	632	520
VEEV	1580	2472	2241				4518	3137	3053				7241	17258	14928				777	632	520
EEEV	66096	93126	90638	52995	40194	46794	2091	1781	1861	4518	3137	3053	5218595	6706867	9226842	6647687	4883974	5254800	1011	322	346	777	632	520
CHIKV	29811	29301	18094				4518	3137	3053				2932687	3170802	1246712				777	632	520
ONNV	8606	7638	8285				4518	3137	3053				136588	201818	120813				777	632	520
RRV	1145948	929401	951210				4518	3137	3053				4761814	4160420	4252352				777	632	520
MAYV	10183	12699	12549				4518	3137	3053				12583	7735	11898				777	632	520
SFV	21731	24276	25920				4518	3137	3053				440349	457615	411952				777	632	520

## Sheet: Figure 6
6C
%	HSPolI-FZsG-EEEV				MFI	HSPolI-FZsG-EEEV
SFV	4.59	4.95	4.42		SFV	3107	3263	2911
Mock	0.7	0.53	0.76		Mock	1706	1732.55	1708
6D
%					MFI	HSPolI-FZsG-CHIKV
CHIKV	3.16	2.19	2.62		CHIKV	4691	4369	4754.23
SINV	0.29	0.08	0.06		SINV	979	1302	1067
Mock	0.06	0.11	0.09		Mock	900.4	951	1485
